# Supplementary material for: Positive effects of tree diversity on tropical forest restoration in a field-scale experiment
Source: Sci Adv. 2023 Sep 15;9(37):eadf0938. doi: 10.1126/sciadv.adf0938 (PMC10846868; doi:10.1126/sciadv.adf0938)
Supplement: Supplementary file 2 — Other file [file sciadv.adf0938_other_file.zip]

Archive with 8 entries (6 files):
- Rmarkdown and data for paper/
- Rmarkdown and data for paper/Data/
- Rmarkdown and data for paper/Data/Landsat_SBE_Data.rds
- Rmarkdown and data for paper/Data/RapidEye_SBE_Data.rds
- Rmarkdown and data for paper/Data/SBE_Data.rds
- Rmarkdown and data for paper/Data/table1.png
- Rmarkdown and data for paper/Science_Data_analysis_2023-04-07.Rmd
- adf0938_Suppl. Other File Type_seq1_v3.pdf
