# Supplementary material for: Positive effects of tree diversity on tropical forest restoration in a field-scale experiment
Source: Sci Adv. 2023 Sep 15;9(37):eadf0938. doi: 10.1126/sciadv.adf0938 (PMC10846868; doi:10.1126/sciadv.adf0938)
Supplement: Supplementary file 2 — Other file [file sciadv.adf0938_other_file.zip › Rmarkdown and data for paper/Science_Data_analysis_2023-04-07.Rmd]

---
title: |
  <center> Positive effects of tree diversity on tropical forest restoration </center>
  <center> in a field-scale experiment </center>
  <center> Supplementary material - analysis </center>
author: "Ryan Veryard"
header-includes: \usepackage{float}
date: "`r format(Sys.time(), '%d %B, %Y')`"
output:
  pdf_document:
    fig_caption: yes
    keep_tex: yes
    toc: yes
    number_sections: yes
---


```{r R-options, include = FALSE}
rm(list = ls(all.names = TRUE))
options(show.signif.stars = FALSE)
```


```{r Knitr-options, include = FALSE}
knitr::opts_chunk$set(echo = TRUE, 
                      message = FALSE,
                      warning = FALSE,
                      fig.width = 4.5, fig.asp = 0.618, out.width = "70%", 
                      fig.align = "center", fig.show = "hold", fig.pos = "H",
                      tidy = TRUE, tidy.opts = list(width.cutoff = 54))
```

# Introduction

This document accompanies the research article `Positive effects of tree diversity on tropical forest restoration in a field-scale experiment`.

For a detailed overview of the experimental design of this study, please see the supplementary methods document.

Our analysis was performed in R (version 3.6.3), using primarily the tidyverse (version 1.2.1) and lme4 (version 1.1-21) packages. 

# Read and Check Data

Read in the data files used in this analysis, and check that it is encoded correctly.

```{r Packages, message=FALSE, warning=FALSE}
library(scales)
library(lme4)
library(RColorBrewer)
library(lmerTest)
library(tidyverse)
library(picante)

select <- dplyr::select
theme_set(theme_bw())

cols <-  c(brewer.pal(11, "Spectral")[1], brewer.pal(11, "Spectral")[11])

```


## `Sat_data` import

First the main dataset is loaded in, which combines the Landsat and RapidEye data in a single object.

```{r load_data}
Sat_data <- readRDS("Data/SBE_Data.rds")
```

```{r}
str(Sat_data)
```

```{r}
summary(Sat_data)
```

## `Rapideye_data` and `Landsat_data` import

For ease of some of the analyses contained within this document, the original `Sat_data` dataset has been divided into two smaller datasets, `Rapideye_data` and `Landsat_data`, representing data from the RapidEye and Landsat Satellites. More detail of how these two dataset structures is explained below.


```{r RapidEye}
Rapideye_data <- readRDS("Data/RapidEye_SBE_Data.rds")
```


```{r }
str(Rapideye_data)
```

```{r}
summary(Rapideye_data)

```

```{r Landsat_data}
Landsat_data <- readRDS("Data/Landsat_SBE_Data.rds")
```


```{r}
str(Landsat_data)
```


```{r}
summary(Landsat_data)

```

## Descriptive summary of data

The structure of the `Sat_data` dataset incorporates the key elements of the Sabah Biodiversity Experiment Study Design.

For ease of analysis, Landsat and RapidEye datasets were separated into different datasets. Landsat vegetation cover scores were recorded in the column `Score` within the `Landsat_data` dataset, and `Year` specifies each epoch, encoded as a factor. Within the `Rapideye_data` dataset a separate response column stores each of the `Biomass`, `Cover`, and `LAI` values.

Finally, each dataset contains two columns representing calculated phylogenetic and functional diversity measures for each plot's planted species richness:

* Faith's PD [`PD`].
* Functional diversity (as calculated by `Petchy & Gaston (2002)`) [`FD`].

A descriptive summary of the major differences between RapidEye and Landsat data can be seen below:

```{r table_1, echo=FALSE}
knitr::include_graphics('Data/table1.png')
```

We have the correct number of treatment groups, as specified in experimental design. Although we expect 16 plots of the treatment type `16_cut`, since the 6 plots within the southern block were *de facto* uncut during August 2012 (when the RapidEye imagery was taken), those plots are classified here as `16_spp`.


```{r}
Rapideye_data %>%
  group_by(Treatment) %>% summarise(n())
```

We obtain, as expected, three times this in the `Landsat_data` dataset and six times these values in the `Sat_data` dataset.

```{r}
Landsat_data %>%
  group_by(Treatment) %>% summarise(n())

```

```{r}
Sat_data %>%
  group_by(Treatment) %>% summarise(n())

```

There are no inaccuracies with labelling between species composition, expected species richness, and planted vs controlled plots. This is correct for all three datasets:

```{r}
Rapideye_data %>%
  group_by(Spp_comp,Spp_richness, Planting) %>% summarise(n())
```

```{r}
Landsat_data %>%
  group_by(Spp_comp,Spp_richness, Planting) %>% summarise(n())
```

```{r}
Sat_data %>%
  group_by(Spp_comp,Spp_richness, Planting) %>% summarise(n())
```

# Effect of planting treatment

The distribution of our RapidEye data (Fig.1) for each of our five treatments (each level of species richness as well as the 16-species mixture with climber cutting):


```{r, out.width = "100%", fig.width = 8, fig.cap = "Data points for experimental plots overlaid on violin plots showing (left to right) aboveground biomass, percent vegetation cover, and Leaf Area Index in relation to enrichment planting with seedlings of 0, 1, 4, or 16 species of dipterocarp tree species (16*: enrichment planting with sixteen species plus liana cutting). Note: this figure relates to Fig. 1 (A to C) within the main manuscript."}
temp <- RColorBrewer::brewer.pal(5, "Spectral")
temp2 <- c('#a56327','#dfc27d','#8dc476','#80cdc1','#0d8672')

treatment_labels <- c("0", "1", "4", "16", "16*")
bio_label <- expression(paste("Aboveground Biomass (Mg ",Ha^-1 ,")"))

Sat_data %>% filter( Satellite == "RapidEye" ) %>%
  ggplot( aes( Treatment, Score ) ) +
    geom_violin(aes(fill=Treatment), alpha = 0.6) +
    facet_wrap( ~ Index, scales = "free",
                strip.position = "left",
                 labeller = as_labeller(c(Biomass = "Aboveground Biomass (Mg ha^-1)", LAI = "Leaf Area Index", Cover = "Cover (%)"))) +
     ylab(NULL)+
    theme(strip.background = element_blank(),
          strip.placement = "outside",
          strip.text = element_text(size = 11)) +
  geom_jitter(shape=16, size = .9, position=position_jitter(0.1)) +
  scale_fill_manual(values = temp) +
  scale_x_discrete(labels= treatment_labels) +
  labs(x = "Number of Enrichment Planted Tree Species") +
  theme(legend.position = "none")
```
## Model output

Model used:


$mod\_1 \leftarrow lmer(y \sim Treatment + (1|Block) + (1|Spp\_comp), data = table\_s2\_data)$


Overall we observe an effect of the treatment utilised for each measured index (AGB, Cover, and LAI):

AGB: F4,118.5 = 132.39, p =  < 2.2e-16
LAI: F4,118.1 = 31.84, p =  < 2.2e-16
Cover: F4,118.11 = 14.772, p =  8.17e-10


```{r}
table_s2_data <- Rapideye_data %>% mutate(Treatment = factor(Treatment, levels = c("0_spp", "1_spp","4_spp","16_spp", "16_cut")))
mod_1_Biomass <- lmer(Biomass ~ Treatment + (1|Block) + (1|Spp_comp), data = table_s2_data)

anova(mod_1_Biomass, type = "I")


table_s2_data <- Rapideye_data %>% mutate(Treatment = factor(Treatment, levels = c("0_spp", "1_spp","4_spp","16_spp", "16_cut")))
mod_1_LAI <- lmer(LAI ~ Treatment + (1|Block) + (1|Spp_comp), data = table_s2_data)

anova(mod_1_LAI, type = "I")


table_s2_data <- Rapideye_data %>% mutate(Treatment = factor(Treatment, levels = c("0_spp", "1_spp","4_spp","16_spp", "16_cut")))
mod_1_Cover <- lmer(Cover ~ Treatment + (1|Block) + (1|Spp_comp), data = table_s2_data)

anova(mod_1_Cover, type = "I")
```
Relevel and return each model to get treatment means and standard error of means and/or confidence interval bounds:

```{r}
table_s2_data <- Rapideye_data %>% mutate(Treatment = factor(Treatment, levels = c("0_spp", "1_spp","4_spp","16_spp", "16_cut")))
mod_1_Biomass <- lmer(Biomass ~ Treatment + (1|Block) + (1|Spp_comp), data = table_s2_data)
mean_0 <- summary(mod_1_Biomass)$coefficients[1,1]
se_0 <-  summary(mod_1_Biomass)$coefficients[1,2]
lower_0 <- confint(mod_1_Biomass)[4,1]
upper_0 <- confint(mod_1_Biomass)[4,2]

table_s2_data <- Rapideye_data %>% mutate(Treatment = factor(Treatment, levels = c("1_spp","4_spp","16_spp", "16_cut","0_spp")))
mod_1_Biomass <- lmer(Biomass ~ Treatment + (1|Block) + (1|Spp_comp), data = table_s2_data)
mean_1 <- summary(mod_1_Biomass)$coefficients[1,1]
se_1 <-  summary(mod_1_Biomass)$coefficients[1,2]
lower_1 <- confint(mod_1_Biomass)[4,1]
upper_1 <- confint(mod_1_Biomass)[4,2]

table_s2_data <- Rapideye_data %>% mutate(Treatment = factor(Treatment, levels = c("4_spp","16_spp","16_cut","0_spp", "1_spp")))
mod_1_Biomass <- lmer(Biomass ~ Treatment + (1|Block) + (1|Spp_comp), data = table_s2_data)
mean_4 <- summary(mod_1_Biomass)$coefficients[1,1]
se_4 <-  summary(mod_1_Biomass)$coefficients[1,2]
lower_4 <- confint(mod_1_Biomass)[4,1]
upper_4 <- confint(mod_1_Biomass)[4,2]

table_s2_data <- Rapideye_data %>% mutate(Treatment = factor(Treatment, levels = c("16_spp", "16_cut","0_spp","1_spp", "4_spp")))
mod_1_Biomass <- lmer(Biomass ~ Treatment + (1|Block) + (1|Spp_comp), data = table_s2_data)
mean_16_spp <- summary(mod_1_Biomass)$coefficients[1,1]
se_16_spp <-  summary(mod_1_Biomass)$coefficients[1,2]
lower_16_spp <- confint(mod_1_Biomass)[4,1]
upper_16_spp <- confint(mod_1_Biomass)[4,2]

table_s2_data <- Rapideye_data %>% mutate(Treatment = factor(Treatment, levels = c("16_cut", "16_spp","0_spp","1_spp", "4_spp")))
mod_1_Biomass <- lmer(Biomass ~ Treatment + (1|Block) + (1|Spp_comp), data = table_s2_data)
mean_16_cut <- summary(mod_1_Biomass)$coefficients[1,1]
se_16_cut <-  summary(mod_1_Biomass)$coefficients[1,2]
lower_16_cut <- confint(mod_1_Biomass)[4,1]
upper_16_cut <- confint(mod_1_Biomass)[4,2]

table_s2_Biomass <- tibble(
  treatment = c("Unplanted", "Monoculture", "4 species", "16 species", "16 species with liana removal"),
  Biomass_estimate = c(mean_0, mean_1, mean_4, mean_16_spp, mean_16_cut),
  Biomass_SE = c(se_0, se_1, se_4, se_16_spp, se_16_cut),
  Biomass_lower = c(lower_0, lower_1, lower_4, lower_16_spp, lower_16_cut),
  Biomass_upper = c(upper_0, upper_1, upper_4, upper_16_spp, upper_16_cut)
)

table_s2_data <- Rapideye_data %>% mutate(Treatment = factor(Treatment, levels = c("0_spp", "1_spp","4_spp","16_spp", "16_cut")))
mod_1_LAI <- lmer(LAI ~ Treatment + (1|Block) + (1|Spp_comp), data = table_s2_data)
confint(mod_1_LAI)[4,1]
confint(mod_1_LAI)[4,2]
mean_0 <- summary(mod_1_LAI)$coefficients[1,1]
se_0 <-  summary(mod_1_LAI)$coefficients[1,2]
lower_0 <- confint(mod_1_LAI)[4,1]
upper_0 <- confint(mod_1_LAI)[4,2]


table_s2_data <- Rapideye_data %>% mutate(Treatment = factor(Treatment, levels = c("1_spp","4_spp","16_spp", "16_cut","0_spp")))
mod_1_LAI <- lmer(LAI ~ Treatment + (1|Block) + (1|Spp_comp), data = table_s2_data)
mean_1 <- summary(mod_1_LAI)$coefficients[1,1]
se_1 <-  summary(mod_1_LAI)$coefficients[1,2]
lower_1 <- confint(mod_1_LAI)[4,1]
upper_1 <- confint(mod_1_LAI)[4,2]

table_s2_data <- Rapideye_data %>% mutate(Treatment = factor(Treatment, levels = c("4_spp","16_spp","16_cut","0_spp", "1_spp")))
mod_1_LAI <- lmer(LAI ~ Treatment + (1|Block) + (1|Spp_comp), data = table_s2_data)
mean_4 <- summary(mod_1_LAI)$coefficients[1,1]
se_4 <-  summary(mod_1_LAI)$coefficients[1,2]
lower_4 <- confint(mod_1_LAI)[4,1]
upper_4 <- confint(mod_1_LAI)[4,2]

table_s2_data <- Rapideye_data %>% mutate(Treatment = factor(Treatment, levels = c("16_spp", "16_cut","0_spp","1_spp", "4_spp")))
mod_1_LAI <- lmer(LAI ~ Treatment + (1|Block) + (1|Spp_comp), data = table_s2_data)
mean_16_spp <- summary(mod_1_LAI)$coefficients[1,1]
se_16_spp <-  summary(mod_1_LAI)$coefficients[1,2]
lower_16_spp <- confint(mod_1_LAI)[4,1]
upper_16_spp <- confint(mod_1_LAI)[4,2]

table_s2_data <- Rapideye_data %>% mutate(Treatment = factor(Treatment, levels = c("16_cut","0_spp","1_spp", "4_spp", "16_spp")))
mod_1_LAI <- lmer(LAI ~ Treatment + (1|Block) + (1|Spp_comp), data = table_s2_data)
mean_16_cut <- summary(mod_1_LAI)$coefficients[1,1]
se_16_cut <-  summary(mod_1_LAI)$coefficients[1,2]
lower_16_cut <- confint(mod_1_LAI)[4,1]
upper_16_cut <- confint(mod_1_LAI)[4,2]

table_s2_LAI <- tibble(
  treatment = c("Unplanted", "Monoculture", "4 species", "16 species", "16 species with liana removal"),
  LAI_estimate = c(mean_0, mean_1, mean_4, mean_16_spp, mean_16_cut),
  LAI_SE = c(se_0, se_1, se_4, se_16_spp, se_16_cut),
  LAI_lower = c(lower_0, lower_1, lower_4, lower_16_spp, lower_16_cut),
  LAI_upper = c(upper_0, upper_1, upper_4, upper_16_spp, upper_16_cut)
)


table_s2_data <- Rapideye_data %>% mutate(Treatment = factor(Treatment, levels = c("0_spp", "1_spp","4_spp","16_spp", "16_cut")))
mod_1_Cover <- lmer(Cover ~ Treatment + (1|Block) + (1|Spp_comp), data = table_s2_data)
confint(mod_1_Cover)[4,1]
confint(mod_1_Cover)[4,2]
mean_0 <- summary(mod_1_Cover)$coefficients[1,1]
se_0 <-  summary(mod_1_Cover)$coefficients[1,2]
lower_0 <- confint(mod_1_Cover)[4,1]
upper_0 <- confint(mod_1_Cover)[4,2]


table_s2_data <- Rapideye_data %>% mutate(Treatment = factor(Treatment, levels = c("1_spp","4_spp","16_spp", "16_cut","0_spp")))
mod_1_Cover <- lmer(Cover ~ Treatment + (1|Block) + (1|Spp_comp), data = table_s2_data)
mean_1 <- summary(mod_1_Cover)$coefficients[1,1]
se_1 <-  summary(mod_1_Cover)$coefficients[1,2]
lower_1 <- confint(mod_1_Cover)[4,1]
upper_1 <- confint(mod_1_Cover)[4,2]

table_s2_data <- Rapideye_data %>% mutate(Treatment = factor(Treatment, levels = c("4_spp","16_spp","16_cut","0_spp", "1_spp")))
mod_1_Cover <- lmer(Cover ~ Treatment + (1|Block) + (1|Spp_comp), data = table_s2_data)
mean_4 <- summary(mod_1_Cover)$coefficients[1,1]
se_4 <-  summary(mod_1_Cover)$coefficients[1,2]
lower_4 <- confint(mod_1_Cover)[4,1]
upper_4 <- confint(mod_1_Cover)[4,2]

table_s2_data <- Rapideye_data %>% mutate(Treatment = factor(Treatment, levels = c("16_spp", "16_cut","0_spp","1_spp", "4_spp")))
mod_1_Cover <- lmer(Cover ~ Treatment + (1|Block) + (1|Spp_comp), data = table_s2_data)
mean_16_spp <- summary(mod_1_Cover)$coefficients[1,1]
se_16_spp <-  summary(mod_1_Cover)$coefficients[1,2]
lower_16_spp <- confint(mod_1_Cover)[4,1]
upper_16_spp <- confint(mod_1_Cover)[4,2]

table_s2_data <- Rapideye_data %>% mutate(Treatment = factor(Treatment, levels = c("16_cut","0_spp","1_spp", "4_spp", "16_spp")))
mod_1_Cover <- lmer(Cover ~ Treatment + (1|Block) + (1|Spp_comp), data = table_s2_data)
mean_16_cut <- summary(mod_1_Cover)$coefficients[1,1]
se_16_cut <-  summary(mod_1_Cover)$coefficients[1,2]
lower_16_cut <- confint(mod_1_Cover)[4,1]
upper_16_cut <- confint(mod_1_Cover)[4,2]

table_s2_Cover <- tibble(
  treatment = c("Unplanted", "Monoculture", "4 species", "16 species", "16 species with liana removal"),
  Cover_estimate = c(mean_0, mean_1, mean_4, mean_16_spp, mean_16_cut),
  Cover_SE = c(se_0, se_1, se_4, se_16_spp, se_16_cut),
  Cover_lower = c(lower_0, lower_1, lower_4, lower_16_spp, lower_16_cut),
  Cover_upper = c(upper_0, upper_1, upper_4, upper_16_spp, upper_16_cut)
)

table_s2_Cover


```

Combining each output into a single table (table S2):

```{r}
table_s2 <- table_s2_Biomass %>%merge(table_s2_LAI, by = "treatment") %>% merge(table_s2_Cover, by = "treatment") 
table_s2
```

# Effect of planting

To compare the effect of planting diversity (i.e. 1, 4, or 16 species plot mixtures) we aggregate data into planted vs unplanted plots. This creates unequal sample sizes (12 unplanted vs 112 planted plots), but this was not the primary purpose of this experimental design. 

## Modelling 

Model used:


$$mod\_2 \leftarrow  lmer(y \sim  Planting + (1|Block) + (1|Spp\_comp), data = table\_s3\_data)$$

Creating a table of planted vs unplanted estimates for AGB, LAI, and Cover (table S3):


```{r}
table_s3_data <- Rapideye_data %>% mutate(Spp_richness = factor(Spp_richness, levels = c("1","4","16", "0"))) 
mod_2_Biomass <-  lmer(Biomass ~  Planting + (1|Block) + (1|Spp_comp), data = table_s3_data)
mean_unplanted <- summary(mod_2_Biomass)$coefficients[1,1]
se_unplanted <-  summary(mod_2_Biomass)$coefficients[1,2]
lower_unplanted <- confint(mod_2_Biomass)[4,1]
upper_unplanted <- confint(mod_2_Biomass)[4,2]

mean_difference <- summary(mod_2_Biomass)$coefficients[2,1]
se_difference <-  summary(mod_2_Biomass)$coefficients[2,2]
lower_difference <- confint(mod_2_Biomass)[5,1] 
upper_difference <- confint(mod_2_Biomass)[5,2]


table_s3_data <- Rapideye_data %>% mutate(Spp_richness = factor(Spp_richness, levels = c("1","4","16", "0"))) %>%
mutate(Planting = factor(Planting, levels = c("Planted", "Control")))
mod_2_Biomass <-  lmer(Biomass ~  Planting + (1|Block) + (1|Spp_comp), data = table_s3_data)
mean_planted <- summary(mod_2_Biomass)$coefficients[1,1]
se_planted <-  summary(mod_2_Biomass)$coefficients[1,2]
lower_planted <- confint(mod_2_Biomass)[4,1]
upper_planted <- confint(mod_2_Biomass)[4,2]

table_s3_Biomass <- tibble(
  treatment = c("Unplanted", "Planted", "Difference"),
  Biomass_estimate = c(mean_unplanted, mean_planted, mean_difference),
  Biomass_SE = c(se_unplanted, se_planted, se_difference),
  Biomass_lower = c(lower_unplanted, lower_planted, lower_difference),
  Biomass_upper = c(upper_unplanted, upper_planted, upper_difference))


table_s3_data <- Rapideye_data %>% mutate(Spp_richness = factor(Spp_richness, levels = c("1","4","16", "0"))) 
mod_2_LAI <-  lmer(LAI ~  Planting + (1|Block) + (1|Spp_comp), data = table_s3_data)
mean_unplanted <- summary(mod_2_LAI)$coefficients[1,1]
se_unplanted <-  summary(mod_2_LAI)$coefficients[1,2]
lower_unplanted <- confint(mod_2_LAI)[4,1]
upper_unplanted <- confint(mod_2_LAI)[4,2]

mean_difference <- summary(mod_2_LAI)$coefficients[2,1]
se_difference <-  summary(mod_2_LAI)$coefficients[2,2]
lower_difference <- confint(mod_2_LAI)[5,1] 
upper_difference <- confint(mod_2_LAI)[5,2]


table_s3_data <- Rapideye_data %>% mutate(Spp_richness = factor(Spp_richness, levels = c("1","4","16", "0"))) %>%
mutate(Planting = factor(Planting, levels = c("Planted", "Control")))
mod_2_LAI <-  lmer(LAI ~  Planting + (1|Block) + (1|Spp_comp), data = table_s3_data)
mean_planted <- summary(mod_2_LAI)$coefficients[1,1]
se_planted <-  summary(mod_2_LAI)$coefficients[1,2]
lower_planted <- confint(mod_2_LAI)[4,1]
upper_planted <- confint(mod_2_LAI)[4,2]

table_s3_LAI <- tibble(
  treatment = c("Unplanted", "Planted", "Difference"),
  LAI_estimate = c(mean_unplanted, mean_planted, mean_difference),
  LAI_SE = c(se_unplanted, se_planted, se_difference),
  LAI_lower = c(lower_unplanted, lower_planted, lower_difference),
  LAI_upper = c(upper_unplanted, upper_planted, upper_difference))


table_s3_data <- Rapideye_data %>% mutate(Spp_richness = factor(Spp_richness, levels = c("1","4","16", "0"))) 
mod_2_Cover <-  lmer(Cover ~  Planting + (1|Block) + (1|Spp_comp), data = table_s3_data)
mean_unplanted <- summary(mod_2_Cover)$coefficients[1,1]
se_unplanted <-  summary(mod_2_Cover)$coefficients[1,2]
lower_unplanted <- confint(mod_2_Cover)[4,1]
upper_unplanted <- confint(mod_2_Cover)[4,2]

mean_difference <- summary(mod_2_Cover)$coefficients[2,1]
se_difference <-  summary(mod_2_Cover)$coefficients[2,2]
lower_difference <- confint(mod_2_Cover)[5,1] 
upper_difference <- confint(mod_2_Cover)[5,2]


table_s3_data <- Rapideye_data %>% mutate(Spp_richness = factor(Spp_richness, levels = c("1","4","16", "0"))) %>%
mutate(Planting = factor(Planting, levels = c("Planted", "Control")))
mod_2_Cover <-  lmer(Cover ~  Planting + (1|Block) + (1|Spp_comp), data = table_s3_data)
mean_planted <- summary(mod_2_Cover)$coefficients[1,1]
se_planted <-  summary(mod_2_Cover)$coefficients[1,2]
lower_planted <- confint(mod_2_Cover)[4,1]
upper_planted <- confint(mod_2_Cover)[4,2]

table_s3_Cover <- tibble(
  treatment = c("Unplanted", "Planted", "Difference"),
  Cover_estimate = c(mean_unplanted, mean_planted, mean_difference),
  Cover_SE = c(se_unplanted, se_planted, se_difference),
  Cover_lower = c(lower_unplanted, lower_planted, lower_difference),
  Cover_upper = c(upper_unplanted, upper_planted, upper_difference))


table_s3 <- table_s3_Biomass %>%merge(table_s3_LAI, by = "treatment") %>% merge(table_s3_Cover, by = "treatment")
```


Here significant differences between planted and unplanted plots' AGB and Cover estimates were identified, and a positive but non-significant difference between planted and unplanted plot's LAI estimates.

## Graphing

```{r}
temp1 <- table_s3 %>% select(treatment, contains("estimate")) %>% pivot_longer(contains("estimate"), names_to= "index", values_to = "estimate") %>%
  mutate(index = case_when(
      str_detect(index, "Biomass") ~ "atop(Aboveground~Biomass,(Mg~ha^{-1}))",
      str_detect(index, "Cover") ~ "Vegetation~cover~('%')",
      str_detect(index, "LAI") ~ "Leaf~Area~Index"))

temp2 <- table_s3 %>% select(treatment, contains("upper")) %>% pivot_longer(contains("upper"), names_to= "index", values_to = "upper_limit") %>%
    mutate(index = case_when(
      str_detect(index, "Biomass") ~ "atop(Aboveground~Biomass,(Mg~ha^{-1}))",
  str_detect(index, "Cover") ~ "Vegetation~cover~('%')",
      str_detect(index, "LAI") ~ "Leaf~Area~Index"))

temp3 <- table_s3 %>% select(treatment, contains("lower")) %>% pivot_longer(contains("lower"), names_to= "index", values_to = "lower_limit") %>%
    mutate(index = case_when(
      str_detect(index, "Biomass") ~ "atop(Aboveground~Biomass,(Mg~ha^{-1}))",
      str_detect(index, "Cover") ~ "Vegetation~cover~('%')",
      str_detect(index, "LAI") ~ "Leaf~Area~Index"))

fig1def_data <- merge(temp1, temp2, by = c("treatment", "index")) %>% merge(temp3, by =c("treatment", "index") ) %>% mutate(treatment = ifelse(treatment == "Unplanted", "Control", treatment)) %>%
  mutate(index = factor(index, levels = c("atop(Aboveground~Biomass,(Mg~ha^{-1}))", "Vegetation~cover~('%')","Leaf~Area~Index"))) %>% filter(treatment != "Difference")
fig1def_data
```


```{r, fig.asp = 0.3, out.width= "100%", fig.width= 10}
fig_1def <- ggplot(fig1def_data) +
      geom_pointrange(aes(x = treatment, y = estimate, ymin = lower_limit,
                          ymax = upper_limit,
                          colour = treatment), size=1, fill="white", shape=22) +
  facet_wrap(~index, scales = "free_y",
                strip.position = "left",
                labeller = label_parsed) +
    scale_colour_manual(values = c(cols[1], cols[2])) +
  theme(legend.position = "none") +
  labs(x = "Replanting treatment",
       y = NULL) +
  theme(strip.background = element_blank(),
          strip.placement = "outside",
          strip.text = element_text(size = 11),
          panel.spacing = unit(0, "lines"))

fig_1def
```

# Effect of planted species richness

## Modelling

Model used:

$$mod\_3 \leftarrow lmer(y \sim log2(Spp\_richness) + factor(Spp\_richness) + Treatment + (1|Block) + (1|Spp\_comp),subset = Spp\_richness > 0, data = table\_s4\_data)$$


This model gives us estimates for the change in AGB, LAI, or Cover for a doubling in species richness (table S4):

```{r}
table_s4_data <- Rapideye_data 
mod_3_Biomass <- lmer(Biomass ~ log2(Spp_richness) + factor(Spp_richness) + Treatment + (1|Block) + (1|Spp_comp), subset = Spp_richness > 0, data = table_s4_data)

slope_estimate_Biomass <-  summary(mod_3_Biomass)$coefficients[2,1]
slope_se_Biomass <-  summary(mod_3_Biomass)$coefficients[2,2]
slope_lower_Biomass <- confint(mod_3_Biomass)[5,1]
slope_upper_Biomass <- confint(mod_3_Biomass)[5,2]


table_s4_data <- Rapideye_data 
mod_3_LAI <- lmer(LAI ~ log2(Spp_richness) + factor(Spp_richness) + Treatment + (1|Block) + (1|Spp_comp), subset = Spp_richness > 0, data = table_s4_data)

slope_estimate_LAI <-  summary(mod_3_LAI)$coefficients[2,1]
slope_se_LAI <-  summary(mod_3_LAI)$coefficients[2,2]
slope_lower_LAI <- confint(mod_3_LAI)[5,1]
slope_upper_LAI <- confint(mod_3_LAI)[5,2]


table_s4_data <- Rapideye_data 
mod_3_Cover <- lmer(Cover ~ log2(Spp_richness) + factor(Spp_richness) + Treatment + (1|Block) + (1|Spp_comp), subset = Spp_richness > 0, data = table_s4_data)

slope_estimate_Cover <-  summary(mod_3_Cover)$coefficients[2,1]
slope_se_Cover <-  summary(mod_3_Cover)$coefficients[2,2]
slope_lower_Cover <- confint(mod_3_Cover)[5,1]
slope_upper_Cover <- confint(mod_3_Cover)[5,2]


table_s4 <- tibble(
  index  = c("Biomass", "LAI", "Cover"),
  slope_estimate = c(slope_estimate_Biomass, slope_estimate_LAI, slope_estimate_Cover),
  slope_se = c(slope_se_Biomass, slope_se_LAI, slope_se_Cover),
  slope_lower = c(slope_lower_Biomass, slope_lower_LAI, slope_lower_Cover),
  slope_upper = c(slope_upper_Biomass, slope_upper_LAI, slope_upper_Cover))

table_s4
```

This shows a significant effect of planting for each of the three measured indices.

## Graphing

A slightly modified version of model 3 for visualization purposes that omits species richness in order to get a single intercept for the log-2 effect of species richness. This model is used for visualization of the species richness effect, model 3 is a more complete version preferred for inference. 

```{r}
table_s4_2_data <- Rapideye_data 
mod_3b_Biomass <- lmer(Biomass ~ log2(Spp_richness) + (1|Block) + (1|Spp_comp), 
                subset = Spp_richness > 0, data = table_s4_2_data)

intercept_estimate_Biomass <- summary(mod_3b_Biomass)$coefficients[1,1]
intercept_se_Biomass <- summary(mod_3b_Biomass)$coefficients[1,2]
slope_estimate_Biomass <-  summary(mod_3b_Biomass)$coefficients[2,1]
slope_se_Biomass <-  summary(mod_3b_Biomass)$coefficients[2,2]
intercept_lower_Biomass <- confint(mod_3b_Biomass)[4,1]
intercept_upper_Biomass <- confint(mod_3b_Biomass)[4,2]
slope_lower_Biomass <- confint(mod_3b_Biomass)[5,1]
slope_upper_Biomass <- confint(mod_3b_Biomass)[5,2]


table_s4_2_data <- Rapideye_data 
mod_3b_LAI <- lmer(LAI ~ log2(Spp_richness) + (1|Block) + (1|Spp_comp), 
                subset = Spp_richness > 0, data = table_s4_2_data)

intercept_estimate_LAI <- summary(mod_3b_LAI)$coefficients[1,1]
intercept_se_LAI <- summary(mod_3b_LAI)$coefficients[1,2]
slope_estimate_LAI <-  summary(mod_3b_LAI)$coefficients[2,1]
slope_se_LAI <-  summary(mod_3b_LAI)$coefficients[2,2]
intercept_lower_LAI <- confint(mod_3b_LAI)[4,1]
intercept_upper_LAI <- confint(mod_3b_LAI)[4,2]
slope_lower_LAI <- confint(mod_3b_LAI)[5,1]
slope_upper_LAI <- confint(mod_3b_LAI)[5,2]


table_s4_2_data <- Rapideye_data 
mod_3b_Cover <- lmer(Cover ~ log2(Spp_richness) + (1|Block) + (1|Spp_comp), 
                subset = Spp_richness > 0, data = table_s4_2_data)

intercept_estimate_Cover <- summary(mod_3b_Cover)$coefficients[1,1]
intercept_se_Cover <- summary(mod_3b_Cover)$coefficients[1,2]
slope_estimate_Cover <-  summary(mod_3b_Cover)$coefficients[2,1]
slope_se_Cover <-  summary(mod_3b_Cover)$coefficients[2,2]
intercept_lower_Cover <- confint(mod_3b_Cover)[4,1]
intercept_upper_Cover <- confint(mod_3b_Cover)[4,2]
slope_lower_Cover <- confint(mod_3b_Cover)[5,1]
slope_upper_Cover <- confint(mod_3b_Cover)[5,2]


table_s4_2 <- tibble(
  index  = c("Biomass", "LAI", "Cover"),
  intercept_estimate = c(intercept_estimate_Biomass, intercept_estimate_LAI, intercept_estimate_Cover),
  intercept_se = c(intercept_se_Biomass, intercept_se_LAI, intercept_se_Cover),
  intercept_lower = c(intercept_lower_Biomass, intercept_lower_LAI, intercept_lower_Cover),
  intercept_upper = c(intercept_upper_Biomass, intercept_upper_LAI, intercept_upper_Cover),
  slope_estimate = c(slope_estimate_Biomass, slope_estimate_LAI, slope_estimate_Cover),
  slope_se = c(slope_se_Biomass, slope_se_LAI, slope_se_Cover),
  slope_lower = c(slope_lower_Biomass, slope_lower_LAI, slope_lower_Cover),
  slope_upper = c(slope_upper_Biomass, slope_upper_LAI, slope_upper_Cover))
```


```{r}
fig_2a_data_intercept <- table_s4_2 %>% filter(index == "Biomass")
fig_2a_data_slope <- table_s4 %>% filter(index == "Biomass")
```

This table is used to generate fig 2a, S2, and S3:

```{r }
# width = 400, height = 320
fig_2a <- Rapideye_data %>% 
  filter(Spp_richness > 0) %>% 
  ggplot(aes(Spp_richness, Biomass)) +
  geom_jitter(width = 0.07, height = 0, size = 1) + 
  geom_abline(slope = fig_2a_data_slope[[1,2]], intercept = fig_2a_data_intercept[[1,2]], colour = "blue")+
  labs(x = "Number of enrichment planted tree species", 
       y = expression(paste("Aboveground biomass (Mg  ",Ha^-1 ,")"))) + 
  scale_x_continuous(trans = log2_trans()) +
  scale_y_continuous(sec.axis = sec_axis(~ 100*./(fig_2a_data_intercept[[1,2]]), name = "Percent biomass relative\nto single species mixtures"))

fig_2a
```

```{r}
fig_s2_data_intercept <-  table_s4_2 %>% filter(index == "Cover")
fig_s2_data_slope <-  table_s4 %>% filter(index == "Cover")
```

```{r }
# width = 450, height = 320
fig_s2 <- Rapideye_data %>% 
  filter(Spp_richness > 0) %>% 
  ggplot(aes(Spp_richness, Cover)) +
  geom_jitter(width = 0.07, height = 0, size = 1) + 
  geom_abline(slope = fig_s2_data_slope[[1,2]], intercept = fig_s2_data_intercept[[1,2]], colour = "blue")+
  labs(x = "Number of enrichment planted tree species", 
       y = "Vegetation cover (%)") + 
  scale_x_continuous(trans = log2_trans())  +
  scale_y_continuous(sec.axis = sec_axis(~ 100*./(fig_s2_data_intercept[[1,2]]), name = "Percent cover relative\nto single species mixtures"))
 
fig_s2
```

```{r}
fig_s3_data_intercept <- table_s4_2 %>% filter(index == "LAI")
fig_s3_data_slope <- table_s4 %>% filter(index == "LAI")
```

```{r }
# width = 450, height = 320
fig_s3 <- Rapideye_data %>% 
  filter(Spp_richness > 0) %>% 
  ggplot(aes(Spp_richness, LAI)) +
  geom_jitter(width = 0.07, height = 0, size = 1) + 
  geom_abline(slope = fig_s3_data_slope[[1,2]], intercept = fig_s3_data_intercept[[1,2]], colour = "blue")+
  labs(x = "Number of enrichment planted tree species", 
       y = "Leaf Area Index") + 
  scale_x_continuous(trans = log2_trans()) +
    scale_y_continuous(sec.axis = sec_axis(~ 100*./(fig_s3_data_intercept[[1,2]]), name = "Percent LAI relative\nto single species mixtures")) 

fig_s3

```
# Change in response to planted species richness over time

To obtain an estimate for the response to species richness over time, we can make use of the three time periods that are contained with the Landsat data. This data only includes values for canopy cover. 

## Modelling

Here individual estimates for each treatment group at each time period are estimated, rather than treating time and species richness as continuous variates.

Model used:

$$mod\_4 \leftarrow lmer(Cover \sim  factor(Year) * factor(Spp\_richness) + (1|Block) + (1|Spp\_comp) + (1|Plot) , data = table\_s5\_data)$$

```{r}
table_s5_data <- Landsat_data %>% mutate(Spp_richness = factor(Spp_richness, levels = c("0", "1", "4", "16")),
                                         Year = factor(Year, levels = c("2000", "2005", "2010")))


mod_4 <- lmer(Cover ~  factor(Year) * factor(Spp_richness) + (1|Block) + (1|Spp_comp) + (1|Plot) , data = table_s5_data)

# summary(mod_4)$coefficients

mean_2000_0 <- summary(mod_4)$coefficients[1,1]
se_2000_0 <- summary(mod_4)$coefficients[1,2]
lower_2000_0 <- confint(mod_4)[5,1]
upper_2000_0 <- confint(mod_4)[5,2]

table_s5_data <- Landsat_data %>% mutate(Spp_richness = factor(Spp_richness, levels = c("1", "4", "16", "0")),
                                         Year = factor(Year, levels = c("2000", "2005", "2010")))


mod_4 <- lmer(Cover ~  factor(Year) * factor(Spp_richness) + (1|Block) + (1|Spp_comp) + (1|Plot) , data = table_s5_data)

# summary(mod_4)$coefficients

mean_2000_1 <- summary(mod_4)$coefficients[1,1]
se_2000_1 <- summary(mod_4)$coefficients[1,2]
lower_2000_1 <- confint(mod_4)[5,1]
upper_2000_1 <- confint(mod_4)[5,2]


table_s5_data <- Landsat_data %>% mutate(Spp_richness = factor(Spp_richness, levels = c("4", "16", "0", "1")),
                                         Year = factor(Year, levels = c("2000", "2005", "2010")))


mod_4 <- lmer(Cover ~  factor(Year) * factor(Spp_richness) + (1|Block) + (1|Spp_comp) + (1|Plot) , data = table_s5_data)

#summary(mod_4)$coefficients

mean_2000_4 <- summary(mod_4)$coefficients[1,1]
se_2000_4 <- summary(mod_4)$coefficients[1,2]
lower_2000_4 <- confint(mod_4)[5,1]
upper_2000_4 <- confint(mod_4)[5,2]


table_s5_data <- Landsat_data %>% mutate(Spp_richness = factor(Spp_richness, levels = c("16", "0", "1", "4")),
                                         Year = factor(Year, levels = c("2000", "2005", "2010")))


mod_4 <- lmer(Cover ~  factor(Year) * factor(Spp_richness) + (1|Block) + (1|Spp_comp) + (1|Plot) , data = table_s5_data)

# summary(mod_4)$coefficients

mean_2000_16 <- summary(mod_4)$coefficients[1,1]
se_2000_16 <- summary(mod_4)$coefficients[1,2]
lower_2000_16 <- confint(mod_4)[5,1]
upper_2000_16 <- confint(mod_4)[5,2]

## 2005

table_s5_data <- Landsat_data %>% mutate(Spp_richness = factor(Spp_richness, levels = c("0", "1", "4", "16")),
                                         Year = factor(Year, levels = c("2005", "2010", "2000")))


mod_4 <- lmer(Cover ~  factor(Year) * factor(Spp_richness) + (1|Block) + (1|Spp_comp) + (1|Plot) , data = table_s5_data)

# summary(mod_4)$coefficients

mean_2005_0 <- summary(mod_4)$coefficients[1,1]
se_2005_0 <- summary(mod_4)$coefficients[1,2]
lower_2005_0 <- confint(mod_4)[5,1]
upper_2005_0 <- confint(mod_4)[5,2]


table_s5_data <- Landsat_data %>% mutate(Spp_richness = factor(Spp_richness, levels = c("1", "4", "16", "0")),
                                         Year = factor(Year, levels = c("2005", "2010", "2000")))


mod_4 <- lmer(Cover ~  factor(Year) * factor(Spp_richness) + (1|Block) + (1|Spp_comp) + (1|Plot) , data = table_s5_data)

# summary(mod_4)$coefficients

mean_2005_1 <- summary(mod_4)$coefficients[1,1]
se_2005_1 <- summary(mod_4)$coefficients[1,2]
lower_2005_1 <- confint(mod_4)[5,1]
upper_2005_1 <- confint(mod_4)[5,2]

table_s5_data <- Landsat_data %>% mutate(Spp_richness = factor(Spp_richness, levels = c("4", "16", "0", "1")),
                                         Year = factor(Year, levels = c("2005", "2010", "2000")))


mod_4 <- lmer(Cover ~  factor(Year) * factor(Spp_richness) + (1|Block) + (1|Spp_comp) + (1|Plot) , data = table_s5_data)

#summary(mod_4)$coefficients

mean_2005_4 <- summary(mod_4)$coefficients[1,1]
se_2005_4 <- summary(mod_4)$coefficients[1,2]
lower_2005_4 <- confint(mod_4)[5,1]
upper_2005_4 <- confint(mod_4)[5,2]


table_s5_data <- Landsat_data %>% mutate(Spp_richness = factor(Spp_richness, levels = c("16", "0", "1", "4")),
                                         Year = factor(Year, levels = c("2005", "2010", "2000")))


mod_4 <- lmer(Cover ~  factor(Year) * factor(Spp_richness) + (1|Block) + (1|Spp_comp) + (1|Plot) , data = table_s5_data)

# summary(mod_4)$coefficients

mean_2005_16 <- summary(mod_4)$coefficients[1,1]
se_2005_16 <- summary(mod_4)$coefficients[1,2]
lower_2005_16 <- confint(mod_4)[5,1]
upper_2005_16 <- confint(mod_4)[5,2]

table_s5_data <- Landsat_data %>% mutate(Spp_richness = factor(Spp_richness, levels = c("0", "1", "4", "16")),
                                         Year = factor(Year, levels = c("2010", "2000", "2005")))


mod_4 <- lmer(Cover ~  factor(Year) * factor(Spp_richness) + (1|Block) + (1|Spp_comp) + (1|Plot) , data = table_s5_data)

# summary(mod_4)$coefficients

mean_2010_0 <- summary(mod_4)$coefficients[1,1]
se_2010_0 <- summary(mod_4)$coefficients[1,2]
lower_2010_0 <- confint(mod_4)[5,1]
upper_2010_0 <- confint(mod_4)[5,2]

table_s5_data <- Landsat_data %>% mutate(Spp_richness = factor(Spp_richness, levels = c("1", "4", "16", "0")),
                                         Year = factor(Year, levels = c("2010", "2000", "2005")))


mod_4 <- lmer(Cover ~  factor(Year) * factor(Spp_richness) + (1|Block) + (1|Spp_comp) + (1|Plot) , data = table_s5_data)

# summary(mod_4)$coefficients

mean_2010_1 <- summary(mod_4)$coefficients[1,1]
se_2010_1 <- summary(mod_4)$coefficients[1,2]
lower_2010_1 <- confint(mod_4)[5,1]
upper_2010_1 <- confint(mod_4)[5,2]

table_s5_data <- Landsat_data %>% mutate(Spp_richness = factor(Spp_richness, levels = c("4", "16", "0", "1")),
                                         Year = factor(Year, levels = c("2010", "2000", "2005")))


mod_4 <- lmer(Cover ~  factor(Year) * factor(Spp_richness) + (1|Block) + (1|Spp_comp) + (1|Plot) , data = table_s5_data)

#summary(mod_4)$coefficients

mean_2010_4 <- summary(mod_4)$coefficients[1,1]
se_2010_4 <- summary(mod_4)$coefficients[1,2]
lower_2010_4 <- confint(mod_4)[5,1]
upper_2010_4 <- confint(mod_4)[5,2]


table_s5_data <- Landsat_data %>% mutate(Spp_richness = factor(Spp_richness, levels = c("16", "0", "1", "4")),
                                         Year = factor(Year, levels = c("2010", "2000", "2005")))


mod_4 <- lmer(Cover ~  factor(Year) * factor(Spp_richness) + (1|Block) + (1|Spp_comp) + (1|Plot) , data = table_s5_data)

# summary(mod_4)$coefficients

mean_2010_16 <- summary(mod_4)$coefficients[1,1]
se_2010_16 <- summary(mod_4)$coefficients[1,2]
lower_2010_16 <- confint(mod_4)[5,1]
upper_2010_16 <- confint(mod_4)[5,2]

table_s5 <- tibble(
  epoch = rep(c("2000", "2005", "2010"), each = 4),
  species = rep(c("0", "1", "4", "16"), times = 3),
  cover_estimate = c(mean_2000_0, mean_2000_1, mean_2000_4, mean_2000_16, mean_2005_0, mean_2005_1, mean_2005_4, mean_2005_16, mean_2010_0, mean_2010_1, mean_2010_4, mean_2010_16),
  cover_se = c(se_2000_0, se_2000_1, se_2000_4, se_2000_16, se_2005_0, se_2005_1, se_2005_4, se_2005_16, se_2010_0, se_2010_1, se_2010_4, se_2010_16),
  cover_lower = c(lower_2000_0, lower_2000_1, lower_2000_4, lower_2000_16, lower_2005_0, lower_2005_1, lower_2005_4, lower_2005_16, lower_2010_0, lower_2010_1, lower_2010_4, lower_2010_16),
  cover_upper = c(upper_2000_0, upper_2000_1, upper_2000_4, upper_2000_16, upper_2005_0, upper_2005_1, upper_2005_4, upper_2005_16, upper_2010_0, upper_2010_1, upper_2010_4, upper_2010_16)
)
```


## Graphing

```{r, fig.asp = 0.8}
dodge <- position_dodge(0.3)
epoch_labels <- c("1999-2002", "2003-2008", "2008-2012")

cols_2 <- RColorBrewer::brewer.pal(5, "Set1")

fig_2b <- table_s5 %>% mutate(epoch = as.character(epoch )) %>%
  ggplot(aes(epoch, cover_estimate, colour = as.factor(species),
             group = as.factor(species))) +
    geom_line(position = dodge, aes(linetype = as.factor(species))) +
    geom_pointrange(aes(x = epoch, y = cover_estimate, ymin = cover_lower,
                        ymax = cover_upper, shape = as.factor(species)),
                    position = dodge, fill  = "white", ) +
    scale_shape_manual(values = c(21:24)) +
    scale_colour_manual(values = cols_2) +
  scale_x_discrete(labels= epoch_labels) +
  labs(x = "Time period",
       y = "Vegetation cover (%)",
       col = "Tree planted \nspecies richness", 
       shape = "Tree planted \nspecies richness",
       linetype = "Tree planted \nspecies richness") +
  theme(legend.position = "none")

fig_2b
```

# Effect of genus diversity and canopy strucutral complexity

## Modelling


Model used:

$$mod\_5 \leftarrow  lmer(y \sim factor(Spp\_richness) + Gen\_div + Canopy\_type + Climber\_cutting +  (1|Block) + (1|Spp\_comp), data = table\_s7\_data)$$
We tested for an interaction between genus diversity and canopy structural complexity, and found no effect.


```{r}
table_s7_data <- Rapideye_data %>%  mutate(Spp_richness = factor(Spp_richness, levels = c("4", "16","0", "1")))  %>% mutate(Gen_div = factor(Gen_div, levels = c("4","2","0","5"))) %>% mutate(Canopy_type = factor(Canopy_type, levels = c("Thick", "Thin", "0")))

mod_5_Biomass <-  lmer(Biomass ~ factor(Spp_richness) + Gen_div + Canopy_type + Climber_cutting +  (1|Block) + (1|Spp_comp), data = table_s7_data)
mod_5b_Biomass <- lmer(Biomass ~ factor(Spp_richness) + Gen_div * Canopy_type + Climber_cutting +  (1|Block) + (1|Spp_comp), data = table_s7_data)
```


```{r}
anova(mod_5_Biomass, mod_5b_Biomass)

```


```{r}
table_s7_data <- Rapideye_data %>%  mutate(Spp_richness = factor(Spp_richness, levels = c("4", "16","0", "1")))  %>% mutate(Gen_div = factor(Gen_div, levels = c("4","2","0","5"))) %>% mutate(Canopy_type = factor(Canopy_type, levels = c("Thick", "Thin", "0")))
mod_5_Biomass <-  lmer(Biomass ~ factor(Spp_richness) + Gen_div + Canopy_type + Climber_cutting +  (1|Block) + (1|Spp_comp), data = table_s7_data)

summary(mod_5_Biomass)$coefficients
mean_4_thick_4 <- summary(mod_5_Biomass)$coefficients[1,1]
se_4_thick_4 <-  summary(mod_5_Biomass)$coefficients[1,2]
lower_4_thick_4 <- confint(mod_5_Biomass)[4,1]
upper_4_thick_4 <- confint(mod_5_Biomass)[4,2]

table_s7_data <- Rapideye_data %>% mutate(Spp_richness = factor(Spp_richness, levels = c("4", "16","0", "1"))) %>% mutate(Gen_div = factor(Gen_div, levels = c("2","4","0","5"))) %>% mutate(Canopy_type = factor(Canopy_type, levels = c("Thick", "Thin", "0")))
mod_5_Biomass <-  lmer(Biomass ~ factor(Spp_richness) + Gen_div + Canopy_type + Climber_cutting +  (1|Block) + (1|Spp_comp), data = table_s7_data)
mean_4_thick_2 <- summary(mod_5_Biomass)$coefficients[1,1]
se_4_thick_2 <-  summary(mod_5_Biomass)$coefficients[1,2]
lower_4_thick_2 <- confint(mod_5_Biomass)[4,1]
upper_4_thick_2 <- confint(mod_5_Biomass)[4,2]

table_s7_data <- Rapideye_data %>% mutate(Spp_richness = factor(Spp_richness, levels = c("4", "16","0", "1"))) %>% mutate(Gen_div = factor(Gen_div, levels = c("4","2","0","5"))) %>% mutate(Canopy_type = factor(Canopy_type, levels = c("Thin", "Thick", "0")))
mod_5_Biomass <-  lmer(Biomass ~ factor(Spp_richness) + Gen_div + Canopy_type + Climber_cutting +  (1|Block) + (1|Spp_comp), data = table_s7_data)
mean_4_thin_4 <- summary(mod_5_Biomass)$coefficients[1,1]
se_4_thin_4 <-  summary(mod_5_Biomass)$coefficients[1,2]
lower_4_thin_4 <- confint(mod_5_Biomass)[4,1]
upper_4_thin_4 <- confint(mod_5_Biomass)[4,2]

table_s7_data <- Rapideye_data %>% mutate(Spp_richness = factor(Spp_richness, levels = c("4", "16","0", "1"))) %>% mutate(Gen_div = factor(Gen_div, levels = c("2","4","0","5"))) %>% mutate(Canopy_type = factor(Canopy_type, levels = c("Thin", "Thick", "0")))
mod_5_Biomass <-  lmer(Biomass ~ factor(Spp_richness) + Gen_div + Canopy_type + Climber_cutting +  (1|Block) + (1|Spp_comp), data = table_s7_data)
mean_4_thin_2 <- summary(mod_5_Biomass)$coefficients[1,1]
se_4_thin_2 <-  summary(mod_5_Biomass)$coefficients[1,2]
lower_4_thin_2 <- confint(mod_5_Biomass)[4,1]
upper_4_thin_2 <- confint(mod_5_Biomass)[4,2]

table_s7_Biomass <- tibble(
  genera = c("2", "4", "2", "4"),
  canopy_type = c("Thin", "Thin", "Thick", "Thick"),
  Biomass_mean = c(mean_4_thin_2, mean_4_thin_4, mean_4_thick_2, mean_4_thick_4),
  Biomass_se = c(se_4_thin_2, se_4_thin_4, se_4_thick_2, se_4_thick_4),
  Biomass_lower = c(lower_4_thin_2, lower_4_thin_4, lower_4_thick_2, lower_4_thick_4),
  Biomass_upper = c(upper_4_thin_2, upper_4_thin_4, upper_4_thick_2, upper_4_thick_4),
)


table_s7_data <- Rapideye_data %>% mutate(Spp_richness = factor(Spp_richness, levels = c("4", "16","0", "1"))) %>% mutate(Gen_div = factor(Gen_div, levels = c("4","2","0","5"))) %>% mutate(Canopy_type = factor(Canopy_type, levels = c("Thick", "Thin", "0")))
mod_5_LAI <-  lmer(LAI ~ factor(Spp_richness) + Gen_div + Canopy_type + Climber_cutting +  (1|Block) + (1|Spp_comp), data = table_s7_data)
mean_4_thick_4 <- summary(mod_5_LAI)$coefficients[1,1]
se_4_thick_4 <-  summary(mod_5_LAI)$coefficients[1,2]
lower_4_thick_4 <- confint(mod_5_LAI)[4,1]
upper_4_thick_4 <- confint(mod_5_LAI)[4,2]

table_s7_data <- Rapideye_data %>% mutate(Spp_richness = factor(Spp_richness, levels = c("4", "16","0", "1"))) %>% mutate(Gen_div = factor(Gen_div, levels = c("2","4","0","5"))) %>% mutate(Canopy_type = factor(Canopy_type, levels = c("Thick", "Thin", "0")))
mod_5_LAI <-  lmer(LAI ~ factor(Spp_richness) + Gen_div + Canopy_type + Climber_cutting +  (1|Block) + (1|Spp_comp), data = table_s7_data)
mean_4_thick_2 <- summary(mod_5_LAI)$coefficients[1,1]
se_4_thick_2 <-  summary(mod_5_LAI)$coefficients[1,2]
lower_4_thick_2 <- confint(mod_5_LAI)[4,1]
upper_4_thick_2 <- confint(mod_5_LAI)[4,2]

table_s7_data <- Rapideye_data %>% mutate(Spp_richness = factor(Spp_richness, levels = c("4", "16","0", "1"))) %>% mutate(Gen_div = factor(Gen_div, levels = c("4","2","0","5"))) %>% mutate(Canopy_type = factor(Canopy_type, levels = c("Thin", "Thick", "0")))
mod_5_LAI <-  lmer(LAI ~ factor(Spp_richness) + Gen_div + Canopy_type + Climber_cutting +  (1|Block) + (1|Spp_comp), data = table_s7_data)
mean_4_thin_4 <- summary(mod_5_LAI)$coefficients[1,1]
se_4_thin_4 <-  summary(mod_5_LAI)$coefficients[1,2]
lower_4_thin_4 <- confint(mod_5_LAI)[4,1]
upper_4_thin_4 <- confint(mod_5_LAI)[4,2]

table_s7_data <- Rapideye_data %>% mutate(Spp_richness = factor(Spp_richness, levels = c("4", "16","0", "1"))) %>% mutate(Gen_div = factor(Gen_div, levels = c("2","4","0","5"))) %>% mutate(Canopy_type = factor(Canopy_type, levels = c("Thin", "Thick", "0")))
mod_5_LAI <-  lmer(LAI ~ factor(Spp_richness) + Gen_div + Canopy_type + Climber_cutting +  (1|Block) + (1|Spp_comp), data = table_s7_data)
mean_4_thin_2 <- summary(mod_5_LAI)$coefficients[1,1]
se_4_thin_2 <-  summary(mod_5_LAI)$coefficients[1,2]
lower_4_thin_2 <- confint(mod_5_LAI)[4,1]
upper_4_thin_2 <- confint(mod_5_LAI)[4,2]

table_s7_LAI <- tibble(
  genera = c("2", "4", "2", "4"),
  canopy_type = c("Thin", "Thin", "Thick", "Thick"),
  LAI_mean = c(mean_4_thin_2, mean_4_thin_4, mean_4_thick_2, mean_4_thick_4),
  LAI_se = c(se_4_thin_2, se_4_thin_4, se_4_thick_2, se_4_thick_4),
  LAI_lower = c(lower_4_thin_2, lower_4_thin_4, lower_4_thick_2, lower_4_thick_4),
  LAI_upper = c(upper_4_thin_2, upper_4_thin_4, upper_4_thick_2, upper_4_thick_4),
)


table_s7_data <- Rapideye_data %>% mutate(Spp_richness = factor(Spp_richness, levels = c("4", "16","0", "1"))) %>% mutate(Gen_div = factor(Gen_div, levels = c("4","2","0","5"))) %>% mutate(Canopy_type = factor(Canopy_type, levels = c("Thick", "Thin", "0")))
mod_5_Cover <-  lmer(Cover ~ factor(Spp_richness) + Gen_div + Canopy_type + Climber_cutting +  (1|Block) + (1|Spp_comp), data = table_s7_data)
mean_4_thick_4 <- summary(mod_5_Cover)$coefficients[1,1]
se_4_thick_4 <-  summary(mod_5_Cover)$coefficients[1,2]
lower_4_thick_4 <- confint(mod_5_Cover)[4,1]
upper_4_thick_4 <- confint(mod_5_Cover)[4,2]

table_s7_data <- Rapideye_data %>% mutate(Spp_richness = factor(Spp_richness, levels = c("4", "16","0", "1"))) %>% mutate(Gen_div = factor(Gen_div, levels = c("2","4","0","5"))) %>% mutate(Canopy_type = factor(Canopy_type, levels = c("Thick", "Thin", "0")))
mod_5_Cover <-  lmer(Cover ~ factor(Spp_richness) + Gen_div + Canopy_type + Climber_cutting +  (1|Block) + (1|Spp_comp), data = table_s7_data)
mean_4_thick_2 <- summary(mod_5_Cover)$coefficients[1,1]
se_4_thick_2 <-  summary(mod_5_Cover)$coefficients[1,2]
lower_4_thick_2 <- confint(mod_5_Cover)[4,1]
upper_4_thick_2 <- confint(mod_5_Cover)[4,2]

table_s7_data <- Rapideye_data %>% mutate(Spp_richness = factor(Spp_richness, levels = c("4", "16","0", "1"))) %>% mutate(Gen_div = factor(Gen_div, levels = c("4","2","0","5"))) %>% mutate(Canopy_type = factor(Canopy_type, levels = c("Thin", "Thick", "0")))
mod_5_Cover <-  lmer(Cover ~ factor(Spp_richness) + Gen_div + Canopy_type + Climber_cutting +  (1|Block) + (1|Spp_comp), data = table_s7_data)
mean_4_thin_4 <- summary(mod_5_Cover)$coefficients[1,1]
se_4_thin_4 <-  summary(mod_5_Cover)$coefficients[1,2]
lower_4_thin_4 <- confint(mod_5_Cover)[4,1]
upper_4_thin_4 <- confint(mod_5_Cover)[4,2]

table_s7_data <- Rapideye_data %>% mutate(Spp_richness = factor(Spp_richness, levels = c("4", "16","0", "1"))) %>% mutate(Gen_div = factor(Gen_div, levels = c("2","4","0","5"))) %>% mutate(Canopy_type = factor(Canopy_type, levels = c("Thin", "Thick", "0")))
mod_5_Cover <-  lmer(Cover ~ factor(Spp_richness) + Gen_div + Canopy_type + Climber_cutting +  (1|Block) + (1|Spp_comp), data = table_s7_data)
mean_4_thin_2 <- summary(mod_5_Cover)$coefficients[1,1]
se_4_thin_2 <-  summary(mod_5_Cover)$coefficients[1,2]
lower_4_thin_2 <- confint(mod_5_Cover)[4,1]
upper_4_thin_2 <- confint(mod_5_Cover)[4,2]

table_s7_Cover <- tibble(
  genera = c("2", "4", "2", "4"),
  canopy_type = c("Thin", "Thin", "Thick", "Thick"),
  Cover_mean = c(mean_4_thin_2, mean_4_thin_4, mean_4_thick_2, mean_4_thick_4),
  Cover_se = c(se_4_thin_2, se_4_thin_4, se_4_thick_2, se_4_thick_4),
  Cover_lower = c(lower_4_thin_2, lower_4_thin_4, lower_4_thick_2, lower_4_thick_4),
  Cover_upper = c(upper_4_thin_2, upper_4_thin_4, upper_4_thick_2, upper_4_thick_4),
)

table_s7 <- table_s7_Biomass %>% merge(table_s7_LAI, by = c("genera", "canopy_type")) %>% merge(table_s7_Cover, by = c("genera", "canopy_type"))

```


## Graphing

For visualization, we fit models that generate estimates for 2 vs. 4 genera and for low vs. high canopy structural diversity. 


```{r}
table_s7_2_data <- Rapideye_data %>%  mutate(Spp_richness = factor(Spp_richness, levels = c("4", "1", "0", "16"))) %>% mutate(Gen_div = factor(Gen_div, levels = c("4","2","0","5"))) 
mod_s7_2_Biomass <-  lmer(Biomass ~ factor(Spp_richness) + Gen_div + Treatment + (1|Block) + (1|Spp_comp), data = table_s7_2_data)

mean_4_4 <- summary(mod_s7_2_Biomass)$coefficients[1,1]
se_4_4 <-  summary(mod_s7_2_Biomass)$coefficients[1,2]
lower_4_4 <- confint(mod_s7_2_Biomass)[4,1]
upper_4_4 <- confint(mod_s7_2_Biomass)[4,2]

table_s7_2_data <- Rapideye_data %>%  mutate(Spp_richness = factor(Spp_richness, levels = c("4", "1", "0", "16"))) %>% mutate(Gen_div = factor(Gen_div, levels = c("2","4","0","5"))) 
mod_s7_2_Biomass <-  lmer(Biomass ~ factor(Spp_richness) + Gen_div + Treatment + (1|Block) + (1|Spp_comp), data = table_s7_2_data)

mean_4_2 <- summary(mod_s7_2_Biomass)$coefficients[1,1]
se_4_2 <-  summary(mod_s7_2_Biomass)$coefficients[1,2]
lower_4_2 <- confint(mod_s7_2_Biomass)[4,1]
upper_4_2 <- confint(mod_s7_2_Biomass)[4,2]

table_s7_2_data <- Rapideye_data %>%  mutate(Spp_richness = factor(Spp_richness, levels = c("4", "1", "0", "16"))) %>% mutate(Canopy_type = factor(Canopy_type, levels = c("Thick", "Thin", "0")))
mod_s7_2_Biomass <-  lmer(Biomass ~ factor(Spp_richness) + Canopy_type + Treatment + (1|Block) + (1|Spp_comp), data = table_s7_2_data)

mean_4_thick <- summary(mod_s7_2_Biomass)$coefficients[1,1]
se_4_thick <-  summary(mod_s7_2_Biomass)$coefficients[1,2]
lower_4_thick <- confint(mod_s7_2_Biomass)[4,1]
upper_4_thick <- confint(mod_s7_2_Biomass)[4,2]

table_s7_2_data <- Rapideye_data %>%  mutate(Spp_richness = factor(Spp_richness, levels = c("4", "1", "0", "16"))) %>% mutate(Canopy_type = factor(Canopy_type, levels = c("Thin", "Thick", "0")))
mod_s7_2_Biomass <-  lmer(Biomass ~ factor(Spp_richness) + Canopy_type + Treatment + (1|Block) + (1|Spp_comp), data = table_s7_2_data)

mean_4_thin <- summary(mod_s7_2_Biomass)$coefficients[1,1]
se_4_thin <-  summary(mod_s7_2_Biomass)$coefficients[1,2]
lower_4_thin <- confint(mod_s7_2_Biomass)[4,1]
upper_4_thin <- confint(mod_s7_2_Biomass)[4,2]

table_s7_2_Biomass <- tibble(
  treatment = c("2_genera", "4_genera", "low_complexity", "high_complexity"),
  Biomass_mean = c(mean_4_2, mean_4_4, mean_4_thin, mean_4_thick),
  Biomass_se = c(se_4_2, se_4_4, se_4_thin, se_4_thick),
  Biomass_lower = c(lower_4_2, lower_4_4, lower_4_thin, lower_4_thick),
  Biomass_upper = c(upper_4_2, upper_4_4, upper_4_thin, upper_4_thick),
)

```


```{r}
table_s7_2_data <- Rapideye_data %>%  mutate(Spp_richness = factor(Spp_richness, levels = c("4", "1", "0", "16"))) %>% mutate(Gen_div = factor(Gen_div, levels = c("4","2","0","5"))) 
mod_s7_2_LAI <-  lmer(LAI ~ factor(Spp_richness) + Gen_div + Treatment + (1|Block) + (1|Spp_comp), data = table_s7_2_data)

mean_4_4 <- summary(mod_s7_2_LAI)$coefficients[1,1]
se_4_4 <-  summary(mod_s7_2_LAI)$coefficients[1,2]
lower_4_4 <- confint(mod_s7_2_LAI)[4,1]
upper_4_4 <- confint(mod_s7_2_LAI)[4,2]

table_s7_2_data <- Rapideye_data %>%  mutate(Spp_richness = factor(Spp_richness, levels = c("4", "1", "0", "16"))) %>% mutate(Gen_div = factor(Gen_div, levels = c("2","4","0","5"))) 
mod_s7_2_LAI <-  lmer(LAI ~ factor(Spp_richness) + Gen_div + Treatment + (1|Block) + (1|Spp_comp), data = table_s7_2_data)

mean_4_2 <- summary(mod_s7_2_LAI)$coefficients[1,1]
se_4_2 <-  summary(mod_s7_2_LAI)$coefficients[1,2]
lower_4_2 <- confint(mod_s7_2_LAI)[4,1]
upper_4_2 <- confint(mod_s7_2_LAI)[4,2]

table_s7_2_data <- Rapideye_data %>%  mutate(Spp_richness = factor(Spp_richness, levels = c("4", "1", "0", "16"))) %>% mutate(Canopy_type = factor(Canopy_type, levels = c("Thick", "Thin", "0")))
mod_s7_2_LAI <-  lmer(LAI ~ factor(Spp_richness) + Canopy_type + Treatment + (1|Block) + (1|Spp_comp), data = table_s7_2_data)

mean_4_thick <- summary(mod_s7_2_LAI)$coefficients[1,1]
se_4_thick <-  summary(mod_s7_2_LAI)$coefficients[1,2]
lower_4_thick <- confint(mod_s7_2_LAI)[4,1]
upper_4_thick <- confint(mod_s7_2_LAI)[4,2]

table_s7_2_data <- Rapideye_data %>%  mutate(Spp_richness = factor(Spp_richness, levels = c("4", "1", "0", "16"))) %>% mutate(Canopy_type = factor(Canopy_type, levels = c("Thin", "Thick", "0")))
mod_s7_2_LAI <-  lmer(LAI ~ factor(Spp_richness) + Canopy_type + Treatment + (1|Block) + (1|Spp_comp), data = table_s7_2_data)

mean_4_thin <- summary(mod_s7_2_LAI)$coefficients[1,1]
se_4_thin <-  summary(mod_s7_2_LAI)$coefficients[1,2]
lower_4_thin <- confint(mod_s7_2_LAI)[4,1]
upper_4_thin <- confint(mod_s7_2_LAI)[4,2]

table_s7_2_LAI <- tibble(
  treatment = c("2_genera", "4_genera", "low_complexity", "high_complexity"),
  LAI_mean = c(mean_4_2, mean_4_4, mean_4_thin, mean_4_thick),
  LAI_se = c(se_4_2, se_4_4, se_4_thin, se_4_thick),
  LAI_lower = c(lower_4_2, lower_4_4, lower_4_thin, lower_4_thick),
  LAI_upper = c(upper_4_2, upper_4_4, upper_4_thin, upper_4_thick),
)

```

```{r}
table_s7_2_data <- Rapideye_data %>%  mutate(Spp_richness = factor(Spp_richness, levels = c("4", "1", "0", "16"))) %>% mutate(Gen_div = factor(Gen_div, levels = c("4","2","0","5"))) 
mod_s7_2_Cover <-  lmer(Cover ~ factor(Spp_richness) + Gen_div + Treatment + (1|Block) + (1|Spp_comp), data = table_s7_2_data)

mean_4_4 <- summary(mod_s7_2_Cover)$coefficients[1,1]
se_4_4 <-  summary(mod_s7_2_Cover)$coefficients[1,2]
lower_4_4 <- confint(mod_s7_2_Cover)[4,1]
upper_4_4 <- confint(mod_s7_2_Cover)[4,2]

table_s7_2_data <- Rapideye_data %>%  mutate(Spp_richness = factor(Spp_richness, levels = c("4", "1", "0", "16"))) %>% mutate(Gen_div = factor(Gen_div, levels = c("2","4","0","5"))) 
mod_s7_2_Cover <-  lmer(Cover ~ factor(Spp_richness) + Gen_div + Treatment + (1|Block) + (1|Spp_comp), data = table_s7_2_data)

mean_4_2 <- summary(mod_s7_2_Cover)$coefficients[1,1]
se_4_2 <-  summary(mod_s7_2_Cover)$coefficients[1,2]
lower_4_2 <- confint(mod_s7_2_Cover)[4,1]
upper_4_2 <- confint(mod_s7_2_Cover)[4,2]

table_s7_2_data <- Rapideye_data %>%  mutate(Spp_richness = factor(Spp_richness, levels = c("4", "1", "0", "16"))) %>% mutate(Canopy_type = factor(Canopy_type, levels = c("Thick", "Thin", "0")))
mod_s7_2_Cover <-  lmer(Cover ~ factor(Spp_richness) + Canopy_type + Treatment + (1|Block) + (1|Spp_comp), data = table_s7_2_data)

mean_4_thick <- summary(mod_s7_2_Cover)$coefficients[1,1]
se_4_thick <-  summary(mod_s7_2_Cover)$coefficients[1,2]
lower_4_thick <- confint(mod_s7_2_Cover)[4,1]
upper_4_thick <- confint(mod_s7_2_Cover)[4,2]

table_s7_2_data <- Rapideye_data %>%  mutate(Spp_richness = factor(Spp_richness, levels = c("4", "1", "0", "16"))) %>% mutate(Canopy_type = factor(Canopy_type, levels = c("Thin", "Thick", "0")))
mod_s7_2_Cover <-  lmer(Cover ~ factor(Spp_richness) + Canopy_type + Treatment + (1|Block) + (1|Spp_comp), data = table_s7_2_data)

mean_4_thin <- summary(mod_s7_2_Cover)$coefficients[1,1]
se_4_thin <-  summary(mod_s7_2_Cover)$coefficients[1,2]
lower_4_thin <- confint(mod_s7_2_Cover)[4,1]
upper_4_thin <- confint(mod_s7_2_Cover)[4,2]

table_s7_2_Cover <- tibble(
  treatment = c("2_genera", "4_genera", "low_complexity", "high_complexity"),
  Cover_mean = c(mean_4_2, mean_4_4, mean_4_thin, mean_4_thick),
  Cover_se = c(se_4_2, se_4_4, se_4_thin, se_4_thick),
  Cover_lower = c(lower_4_2, lower_4_4, lower_4_thin, lower_4_thick),
  Cover_upper = c(upper_4_2, upper_4_4, upper_4_thin, upper_4_thick),
)


```

```{r}
table_s7_2 <- merge(table_s7_2_Biomass, table_s7_2_LAI, by = "treatment") %>% merge(table_s7_2_Cover, by = "treatment")
```

 ### AGB - Canopy structural complexity (fig 1h)
```{r}
fig_1H_data <- table_s7_2  %>% select(1,2, contains("Biomass")) %>% filter(str_detect(treatment, "complexity")) %>%
  mutate(canopy_type = c("High", "Low")) %>% mutate(canopy_type = factor(canopy_type, levels = c("Low", "High")))
  

fig_1h <- fig_1H_data %>%
ggplot( aes(x = canopy_type, y = Biomass_mean)) +
    geom_pointrange( aes(ymin =  Biomass_lower, ymax = Biomass_upper, colour = canopy_type, shape = canopy_type),
                     size=1, fill="white", shape = 22) +
  scale_colour_manual(values = c(cols[1], cols[2])) +
  theme(legend.position = "none") +
  labs(y = expression(atop("Aboveground biomass",paste("(Mg  ",Ha^-1 ,")"))), 
       x = "Canopy structural complexity") 


fig_1h
```

### AGB - Genus diversity (fig 1i)

```{r}
fig_1i_data <- table_s7_2 %>% select(1,2, contains("Biomass")) %>% filter(str_detect(treatment, "genera")) %>%
  mutate(genera = c("2", "4"))

fig_1i <- fig_1i_data %>%
ggplot( aes(x = genera, y = Biomass_mean)) +
    geom_pointrange( aes(ymin = Biomass_lower, ymax = Biomass_upper, colour = genera, shape = genera),
                     size=1, fill="white", shape = 22) +
  scale_colour_manual(values = c(cols[1], cols[2])) +
  theme(legend.position = "none") +
  labs(y = expression(atop("Aboveground biomass",paste("(Mg  ",Ha^-1 ,")"))), 
       x = "Genus diversity")


fig_1i
```

### LAI - Canopy structural complexity (fig S4c)

```{r}
fig_s4_data <- table_s7_2  %>% select(1,contains("LAI")) %>% filter(str_detect(treatment, "complexity")) %>%
  mutate(canopy_type = c("High", "Low")) %>% select(-treatment)
  
fig_s4b <- fig_s4_data %>%
ggplot( aes(x = canopy_type, y = LAI_mean)) +
    geom_pointrange( aes(ymin =  LAI_lower, ymax = LAI_upper, colour = canopy_type, shape = canopy_type),
                     size=1, fill="white", shape = 22) +
  scale_colour_manual(values = c(cols[1], cols[2])) +
  theme(legend.position = "none") +
  scale_y_continuous(limits = c(4.0, 6.5)) +
  labs(y = "", 
       x = "") 

fig_s4b
```
### LAI - Genus diversity (fig S4c)

```{r}
fig_s4_c_data <- table_s7_2 %>% select(1,contains("LAI")) %>% filter(str_detect(treatment, "genera")) %>%
  mutate(genera = c("2", "4"))
  
fig_s4c <- fig_s4_c_data %>%
ggplot( aes(x = genera, y = LAI_mean)) +
    geom_pointrange( aes(ymin =  LAI_lower, ymax = LAI_upper, colour = genera, shape = genera),
                     size=1, fill="white", shape = 22) +
  scale_colour_manual(values = c(cols[1], cols[2])) +
  theme(legend.position = "none") +
  scale_y_continuous(limits = c(4.0, 6.5)) +
  labs(y = "", 
       x = "") 

fig_s4c
```


### Cover - Canopy structural complexity (fig S4e)

```{r}
fig_s4_e_data <- table_s7_2 %>% select(1,contains("Cover")) %>% filter(str_detect(treatment, "complexity")) %>%
  mutate(canopy_type = c("High", "Low")) %>% select(-treatment)

fig_s4e <- fig_s4_e_data %>%
ggplot( aes(x = canopy_type, y = Cover_mean)) +
    geom_pointrange( aes(ymin =  Cover_lower, ymax = Cover_upper, colour = canopy_type, shape = canopy_type),
                     size=1, fill="white", shape = 22) +
  scale_colour_manual(values = c(cols[1], cols[2])) +
  scale_y_continuous(limits = c(60,80)) +
  theme(legend.position = "none") +
  labs(y = "", 
       x = "Canopy structural complexity") 

fig_s4e
```

### Cover - Genus diversity (fig S4f)

```{r }
fig_s4_f_data <- table_s7_2  %>% select(1,contains("Cover")) %>% filter(str_detect(treatment, "genera")) %>%
  mutate(genera = c("2", "4")) %>% select(-treatment)

fig_s4f <- fig_s4_f_data %>%
ggplot( aes(x = genera, y = Cover_mean)) +
    geom_pointrange( aes(ymin =  Cover_lower, ymax = Cover_upper , colour = genera, shape = genera),
                     size=1, fill="white", shape = 22) +
  scale_colour_manual(values = c(cols[1], cols[2])) +
  scale_y_continuous(limits = c(60,80)) +
  theme(legend.position = "none") +
  labs(y = "", 
       x = "Genus diversity") 

fig_s4f
```


# Effect of phylogenetic and functional diversity

## Modelling

Model used:

$$mod\_6 \leftarrow lmer(Biomass \sim  PD/FD + (1|Block) + (1|Spp\_comp))$$


```{r}

table_s9_data <- Rapideye_data 
# str(table_s9_data)
mod_6_mass <- lmer(Biomass ~  FD + (1|Block) + (1|Spp_comp), data = table_s9_data)

summary(mod_6_mass)$coefficients

intercept_FD_all <- summary(mod_6_mass)$coefficients[1,1]
slope_FD_all <- summary(mod_6_mass)$coefficients[2,1]
intercept_lower_FD_all <- confint(mod_6_mass)[4,1]
intercept_upper_FD_all <- confint(mod_6_mass)[4,2]
slope_lower_FD_all <- confint(mod_6_mass)[5,1]
slope_upper_FD_all <- confint(mod_6_mass)[5,2]
intercept_se_FD_all <- summary(mod_6_mass)$coefficients[1,2]
slope_se_FD_all <- summary(mod_6_mass)$coefficients[2,2]

table_s9_data <- Rapideye_data 

# str(table_s9_data)

mod_6_mass <- lmer(Biomass ~  FD + (1|Block) + (1|Spp_comp), subset = Spp_richness == 4, data = table_s9_data)

summary(mod_6_mass)$coefficients

intercept_FD_4 <- summary(mod_6_mass)$coefficients[1,1]
slope_FD_4 <- summary(mod_6_mass)$coefficients[2,1]
intercept_lower_FD_4 <- confint(mod_6_mass)[4,1]
intercept_upper_FD_4 <- confint(mod_6_mass)[4,2]
slope_lower_FD_4 <- confint(mod_6_mass)[5,1]
slope_upper_FD_4 <- confint(mod_6_mass)[5,2]
intercept_se_FD_4 <- summary(mod_6_mass)$coefficients[1,2]
slope_se_FD_4 <- summary(mod_6_mass)$coefficients[2,2]


table_s9_data <- Rapideye_data 
# str(table_s9_data)
mod_6_mass <- lmer(Biomass ~  PD + (1|Block) + (1|Spp_comp), data = table_s9_data)

summary(mod_6_mass)$coefficients

intercept_PD_all <- summary(mod_6_mass)$coefficients[1,1]
slope_PD_all <- summary(mod_6_mass)$coefficients[2,1]
intercept_lower_PD_all <- confint(mod_6_mass)[4,1]
intercept_upper_PD_all <- confint(mod_6_mass)[4,2]
slope_lower_PD_all <- confint(mod_6_mass)[5,1]
slope_upper_PD_all <- confint(mod_6_mass)[5,2]
intercept_se_PD_all <- summary(mod_6_mass)$coefficients[1,2]
slope_se_PD_all <- summary(mod_6_mass)$coefficients[2,2]


table_s9_data <- Rapideye_data 

# str(table_s9_data)

mod_6_mass <- lmer(Biomass ~  PD + (1|Block) + (1|Spp_comp), subset = Spp_richness == 4, data = table_s9_data)

summary(mod_6_mass)$coefficients

intercept_PD_4 <- summary(mod_6_mass)$coefficients[1,1]
slope_PD_4 <- summary(mod_6_mass)$coefficients[2,1]
intercept_lower_PD_4 <- confint(mod_6_mass)[4,1]
intercept_upper_PD_4 <- confint(mod_6_mass)[4,2]
slope_lower_PD_4 <- confint(mod_6_mass)[5,1]
slope_upper_PD_4 <- confint(mod_6_mass)[5,2]
intercept_se_PD_4 <- summary(mod_6_mass)$coefficients[1,2]
slope_se_PD_4 <- summary(mod_6_mass)$coefficients[2,2]


table_s9 <- tibble(
  index = c("FD", "FD", "PD", "PD"),
  range = c("all", "4_spp","all", "4_spp"),
  intercept = c(intercept_FD_all, intercept_FD_4, intercept_PD_all, intercept_PD_4),
 #intercept_se = c(intercept_se_FD_all, intercept_se_FD_4, intercept_se_PD_all, intercept_se_PD_4),
  intercept_lower = c(intercept_lower_FD_all, intercept_lower_FD_4, intercept_lower_PD_all, intercept_lower_PD_4),
  intercept_upper = c(intercept_upper_FD_all, intercept_upper_FD_4, intercept_upper_PD_all, intercept_upper_PD_4),
  slope = c(slope_FD_all, slope_FD_4, slope_PD_all, slope_PD_4),
 #slope_se = c(slope_se_FD_all, slope_se_FD_4, slope_se_PD_all, slope_se_PD_4),
  slope_lower = c(slope_lower_FD_all, slope_lower_FD_4, slope_lower_PD_all, slope_lower_PD_4),
  slope_upper = c(slope_upper_FD_all, slope_upper_FD_4, slope_upper_PD_all, slope_upper_PD_4))
  

```

## Graphing

```{r}
fig_3a_data <-  table_s9 %>% filter(index == "PD")

data2 <- Sat_data %>% filter(Index == "Biomass" & Satellite == "RapidEye", Spp_richness == 4)

data_line_all <- tibble(
  x = seq(from = min(Rapideye_data$PD, na.rm = TRUE), to = max(Rapideye_data$PD, na.rm = TRUE), length.out = 10),
  y = x*fig_3a_data[[1,6]]+fig_3a_data[[1,3]]
)

data_line_4 <- tibble(
  x = seq(from = min(Rapideye_data$PD[Rapideye_data$Spp_richness==4], na.rm = TRUE), 
          to = max(Rapideye_data$PD[Rapideye_data$Spp_richness==4], na.rm = TRUE),
          length.out = 10),
  y = x*fig_3a_data[[2,6]]+fig_3a_data[[2,3]]
) 

fig_3a <- Sat_data %>% filter(Index == "Biomass") %>% filter(Spp_richness != 4) %>%
  ggplot(aes(PD, Score )) +
  geom_point() +
  geom_point(data = data2, aes(colour = Gen_div, shape = Canopy_type))+
  geom_line(data = data_line_all, mapping = aes(x = x, y = y), size = 1, colour = "blue") +
  geom_line(data = data_line_4, mapping = aes(x = x, y = y), size = 1, linetype = 2, colour = "black") +
  labs(x = "Phylogenetic diversity",
       y = expression(paste("Aboveground biomass", " ","(Mg h", a^-1, sep = "", ")")),
       shape = "Canopy\nstructural\ncomplexity",
       colour = "Genus\ndiversity") +
  scale_colour_brewer(palette = "Set1") +
  scale_shape_manual(values = c(15,17))+
  theme_bw()

fig_3a
```

```{r}
fig_3b_data <-  table_s9 %>% filter(index == "FD")

data2 <- Sat_data %>% filter(Index == "Biomass" & Satellite == "RapidEye", Spp_richness == 4)

data_line_all <- tibble(
  x = seq(from = min(Rapideye_data$FD, na.rm = TRUE), to = max(Rapideye_data$FD, na.rm = TRUE), length.out = 10),
  y = x*fig_3b_data[[1,6]]+fig_3b_data[[1,3]]
)

data_line_4 <- tibble(
  x = seq(from = min(Rapideye_data$FD[Rapideye_data$Spp_richness==4], na.rm = TRUE), 
          to = max(Rapideye_data$FD[Rapideye_data$Spp_richness==4], na.rm = TRUE),
          length.out = 10),
  y = x*fig_3b_data[[2,6]]+fig_3b_data[[2,3]]
) 

fig_3b <- Sat_data %>% filter(Index == "Biomass") %>% filter(Spp_richness != 4) %>%
  ggplot(aes(FD, Score )) +
  geom_point() +
  geom_point(data = data2, aes(colour = Gen_div, shape = Canopy_type))+
  geom_line(data = data_line_all, mapping = aes(x = x, y = y), size = 1, colour = "blue") +
  geom_line(data = data_line_4, mapping = aes(x = x, y = y), size = 1, linetype = 2, colour = "black") +
  #geom_smooth(data = data3, mapping = aes(x=FD, y=Score), method = "lm", se = FALSE) +
  #geom_smooth(data = data2, mapping = aes(x=FD, y=Score), method = "lm", se = FALSE, linetype = 2, colour = "black")+
  labs(x = "Functional diversity",
       y = expression(paste("Aboveground biomass", " ","(Mg h", a^-1, sep = "", ")")),
       shape = "Canopy\nstructural\ncomplexity",
       colour = "Genus\ndiversity") +
  scale_colour_brewer(palette = "Set1") +
  scale_shape_manual(values = c(15,17))+
  theme_bw()

fig_3b
```

# Effect of liana removal

## Modelling

Model used:

$$mod\_5 \leftarrow  lmer(y \sim factor(Spp\_richness) + Gen\_div + Canopy\_type + Climber_cutting +  (1|Block) + (1|Spp\_comp))$$

```{r}
table_s8_data <- Rapideye_data %>% mutate(Climber_cutting = factor(Climber_cutting, levels = c("No", "Yes"))) %>%
  mutate(Spp_richness = factor(Spp_richness, levels = c("16", "4","0", "1")))
mod_5_Biomass <-  lmer(Biomass ~ factor(Spp_richness) + Gen_div + Canopy_type + Climber_cutting +  (1|Block) + (1|Spp_comp), data = table_s8_data)
mean_16_spp <- summary(mod_5_Biomass)$coefficients[1,1]
se_16_spp <-  summary(mod_5_Biomass)$coefficients[1,2]
lower_16_spp <- confint(mod_5_Biomass)[4,1]
upper_16_spp <- confint(mod_5_Biomass)[4,2]

mean_difference <- summary(mod_5_Biomass)$coefficients[7,1]
se_difference <- summary(mod_5_Biomass)$coefficients[7,2]
lower_difference <- confint(mod_5_Biomass)[10,1]
upper_difference <- confint(mod_5_Biomass)[10,2]


table_s8_data <- Rapideye_data %>% mutate(Climber_cutting = factor(Climber_cutting, levels = c("Yes", "No"))) %>%
  mutate(Spp_richness = factor(Spp_richness, levels = c("16", "4","0", "1")))
mod_5_Biomass <-  lmer(Biomass ~ factor(Spp_richness) + Gen_div + Canopy_type + Treatment +  (1|Block) + (1|Spp_comp), data = table_s8_data)
mean_16_cut <- summary(mod_5_Biomass)$coefficients[1,1]
se_16_cut <-  summary(mod_5_Biomass)$coefficients[1,2]
lower_16_cut <- confint(mod_5_Biomass)[4,1]
upper_16_cut <- confint(mod_5_Biomass)[4,2]

table_s8_Biomass <- tibble(
  Liana_removal = c("No", "Yes", "Difference"),
  Biomass_estimate = c(mean_16_spp, mean_16_cut, mean_difference),
  Biomass_SE = c(se_16_spp, se_16_cut, se_difference),
  Biomass_lower = c(lower_16_spp, lower_16_cut, lower_difference),
  Biomass_upper = c(upper_16_spp, upper_16_cut, upper_difference)
)


table_s8_data <- Rapideye_data %>% mutate(Climber_cutting = factor(Climber_cutting, levels = c("No", "Yes"))) %>%
  mutate(Spp_richness = factor(Spp_richness, levels = c("16", "4","0", "1")))
mod_5_LAI <-  lmer(LAI ~ factor(Spp_richness) + Gen_div + Canopy_type + Climber_cutting +  (1|Block) + (1|Spp_comp), data = table_s8_data)
mean_16_spp <- summary(mod_5_LAI)$coefficients[1,1]
se_16_spp <-  summary(mod_5_LAI)$coefficients[1,2]
lower_16_spp <- confint(mod_5_LAI)[4,1]
upper_16_spp <- confint(mod_5_LAI)[4,2]

mean_difference <- summary(mod_5_LAI)$coefficients[7,1]
se_difference <- summary(mod_5_LAI)$coefficients[7,2]
lower_difference <- confint(mod_5_LAI)[10,1]
upper_difference <- confint(mod_5_LAI)[10,2]


table_s8_data <- Rapideye_data %>% mutate(Climber_cutting = factor(Climber_cutting, levels = c("Yes", "No"))) %>%
  mutate(Spp_richness = factor(Spp_richness, levels = c("16", "4","0", "1")))
mod_5_LAI <-  lmer(LAI ~ factor(Spp_richness) + Gen_div + Canopy_type + Treatment +  (1|Block) + (1|Spp_comp), data = table_s8_data)
mean_16_cut <- summary(mod_5_LAI)$coefficients[1,1]
se_16_cut <-  summary(mod_5_LAI)$coefficients[1,2]
lower_16_cut <- confint(mod_5_LAI)[4,1]
upper_16_cut <- confint(mod_5_LAI)[4,2]

table_s8_LAI <- tibble(
  Liana_removal = c("No", "Yes", "Difference"),
  LAI_estimate = c(mean_16_spp, mean_16_cut, mean_difference),
  LAI_SE = c(se_16_spp, se_16_cut, se_difference),
  LAI_lower = c(lower_16_spp, lower_16_cut, lower_difference),
  LAI_upper = c(upper_16_spp, upper_16_cut, upper_difference)
)


table_s8_data <- Rapideye_data %>% mutate(Climber_cutting = factor(Climber_cutting, levels = c("No", "Yes"))) %>%
  mutate(Spp_richness = factor(Spp_richness, levels = c("16", "4","0", "1")))
mod_5_Cover <-  lmer(Cover ~ factor(Spp_richness) + Gen_div + Canopy_type + Climber_cutting +  (1|Block) + (1|Spp_comp), data = table_s8_data)
mean_16_spp <- summary(mod_5_Cover)$coefficients[1,1]
se_16_spp <-  summary(mod_5_Cover)$coefficients[1,2]
lower_16_spp <- confint(mod_5_Cover)[4,1]
upper_16_spp <- confint(mod_5_Cover)[4,2]

mean_difference <- summary(mod_5_Cover)$coefficients[7,1]
se_difference <- summary(mod_5_Cover)$coefficients[7,2]
lower_difference <- confint(mod_5_Cover)[10,1]
upper_difference <- confint(mod_5_Cover)[10,2]


table_s8_data <- Rapideye_data %>% mutate(Climber_cutting = factor(Climber_cutting, levels = c("Yes", "No"))) %>%
  mutate(Spp_richness = factor(Spp_richness, levels = c("16", "4","0", "1")))
mod_5_Cover <-  lmer(Cover ~ factor(Spp_richness) + Gen_div + Canopy_type + Treatment +  (1|Block) + (1|Spp_comp), data = table_s8_data)
mean_16_cut <- summary(mod_5_Cover)$coefficients[1,1]
se_16_cut <-  summary(mod_5_Cover)$coefficients[1,2]
lower_16_cut <- confint(mod_5_Cover)[4,1]
upper_16_cut <- confint(mod_5_Cover)[4,2]

table_s8_Cover <- tibble(
  Liana_removal = c("No", "Yes", "Difference"),
  Cover_estimate = c(mean_16_spp, mean_16_cut, mean_difference),
  Cover_SE = c(se_16_spp, se_16_cut, se_difference),
  Cover_lower = c(lower_16_spp, lower_16_cut, lower_difference),
  Cover_upper = c(upper_16_spp, upper_16_cut, upper_difference)
)


table_s8 <- table_s8_Biomass %>% merge(table_s8_LAI, by = "Liana_removal") %>% merge(table_s8_Cover, by = "Liana_removal") 

```

## Graphing


```{r}
fig_1g_data  <- table_s8  %>% select(1,2,4,5) %>% filter(Liana_removal != "Difference")

fig_1g <- fig_1g_data %>%
    ggplot( aes(x = Liana_removal, y = Biomass_estimate)) +
    geom_pointrange( aes(ymin =  Biomass_lower, ymax = Biomass_upper, colour = Liana_removal, shape = Liana_removal),
                     size=1, fill="white", shape = 22) +
  scale_colour_manual(values = c(cols[1], cols[2])) +
  theme(legend.position = "none") +
  labs(y =  expression(atop("Aboveground biomass",paste("(Mg  ",Ha^-1 ,")"))), 
       x = "Liana removal") 


fig_1g
```


```{r}
fig_s4_a_data  <- table_s8  %>% select(c(1,contains("LAI"))) %>%  filter(Liana_removal != "Difference")

fig_s4a <- fig_s4_a_data %>%
    ggplot( aes(x = Liana_removal, y = LAI_estimate)) +
    geom_pointrange( aes(ymin =  LAI_lower, ymax = LAI_upper, colour = Liana_removal, shape = Liana_removal),
                     size=1, fill="white", shape = 22) +
  scale_colour_manual(values = c(cols[1], cols[2])) +
  theme(legend.position = "none") +
  labs(y = "Leaf Area Index", 
       x = "") 

fig_s4a
```


```{r}
fig_s4_d_data  <- table_s8 %>% select(c(1,10,12, 13)) %>%  filter(Liana_removal != "Difference")

fig_s4d <- fig_s4_d_data %>%
    ggplot( aes(x = Liana_removal, y = Cover_estimate)) +
    geom_pointrange( aes(ymin =  Cover_lower, ymax = Cover_upper, colour = Liana_removal, shape = Liana_removal),
                     size=1, fill="white", shape = 22) +
  scale_colour_manual(values = c(cols[1], cols[2])) +
  theme(legend.position = "none") +
  labs(y = "Vegetation cover (%)", 
       x = "Liana removal") 

fig_s4d
```
